# Supplementary material for: Composite Magnetic Filaments: From Fabrication to Magnetic Hyperthermia Application
Source: Micromachines (Basel). 2025 Mar 12;16(3):328. doi: 10.3390/mi16030328 (PMC11946111; doi:10.3390/mi16030328)
Supplement: Supplementary file 1 [file micromachines-16-00328-s001.zip]

Archive with 1 entries (1 files):
- micromachines-3495248-supplementary.pdf
